# Supplementary material for: Classification of SLC family-related genes involved in ferroptosis predicts lung cancer prognosis and immunotherapy response
Source: Sci Rep. 2023 Nov 16;13:20032. doi: 10.1038/s41598-023-47328-w (PMC10654497; doi:10.1038/s41598-023-47328-w)
Supplement: Supplementary file 1 — Supplementary Information 1. [file 41598_2023_47328_MOESM1_ESM.csv]

AverageShortestPathLength	BetweennessCentrality	ClosenessCentrality	ClusteringCoefficient	Degree	Eccentricity	IsSingleNode	name	NeighborhoodConnectivity	NumberOfDirectedEdges	NumberOfUndirectedEdges	PartnerOfMultiEdgedNodePairs	Radiality	selected	SelfLoops	shared name	Stress	TopologicalCoefficient
1.444444444	0.287037037	0.692307692	0.533333333	6	3	FALSE	SLC3A2	4.333333333	0	6	0	0.925925926	FALSE	0	SLC3A2	50	0.541666667
1.444444444	0.208333333	0.692307692	0.6	5	2	FALSE	SLC11A2	4.6	0	5	0	0.925925926	FALSE	0	SLC11A2	42	0.511111111
1.444444444	0.208333333	0.692307692	0.6	5	2	FALSE	SLC40A1	4.6	0	5	0	0.925925926	FALSE	0	SLC40A1	42	0.511111111
1.555555556	0.138888889	0.642857143	0.6	5	3	FALSE	SLC7A11	4.8	0	5	0	0.907407407	FALSE	0	SLC7A11	32	0.6
1.888888889	0.222222222	0.529411765	0.5	4	3	FALSE	SLC39A14	3.5	0	4	0	0.851851852	FALSE	0	SLC39A14	34	0.65
2	0.009259259	0.5	0.833333333	4	4	FALSE	SLC38A1	4.5	0	4	0	0.833333333	FALSE	0	SLC38A1	2	0.75
2	0.009259259	0.5	0.833333333	4	4	FALSE	SLC1A5	4.5	0	4	0	0.833333333	FALSE	0	SLC1A5	2	0.75
2	0	0.5	1	3	3	FALSE	SLC25A28	4.666666667	0	3	0	0.833333333	FALSE	0	SLC25A28	0	0.777777778
2.111111111	0	0.473684211	1	3	4	FALSE	SLC16A1	4.666666667	0	3	0	0.814814815	FALSE	0	SLC16A1	0	0.777777778
2.777777778	0	0.36	0	1	4	FALSE	SLC39A7	4	0	1	0	0.703703704	FALSE	0	SLC39A7	0	0
