# Supplementary material for: Classification of SLC family-related genes involved in ferroptosis predicts lung cancer prognosis and immunotherapy response
Source: Sci Rep. 2023 Nov 16;13:20032. doi: 10.1038/s41598-023-47328-w (PMC10654497; doi:10.1038/s41598-023-47328-w)
Supplement: Supplementary file 2 — Supplementary Information 2. [file 41598_2023_47328_MOESM2_ESM.xlsx]

## Sheet: Sheet1
Table 1. Antibody information
Antibody	Cat. No. & Company	Dilution ratio
SLC3A2	Cat No : 15193-1-AP; Proteintech, China	1:10000
SLC11A2	Cat No : 20507-1-AP; Proteintech, China	1:2000
SLC1A5	Cat No : 20350-1-AP; Proteintech, China	1:5000
SLC16A1	Cat No. 20139-1-AP; Proteintech, China	1:5000
SLC39A7	Cat No : 19429-1-AP; Proteintech, China	1:2000
SLC39A14	Cat No : 26540-1-AP; Proteintech, China	1:2000
